# Supplementary material for: Acute Cardiovascular Events after Herpes Zoster: A Self-Controlled Case Series Analysis in Vaccinated and Unvaccinated Older Residents of the United States
Source: PLoS Med. 2015 Dec 15;12(12):e1001919. doi: 10.1371/journal.pmed.1001919 (PMC4682931; doi:10.1371/journal.pmed.1001919)
Supplement: S1 Data Form — (XLS) [file pmed.1001919.s001.xls]

## Sheet: Contact_Request Info
Specification Worksheet Current Version: 11/2012
REQUESTER (Name/Org):
ResDAC TA:
STUDY/PROJECT INFORMATION
Date:	2013-12-02				June 14 2013
Project/Study Name:					The natural history and management of herpes zoster
Linkage to another DUA required:					Specify DUA number: 21520
Data Extract Specification:					This amendment is for the creation of a finder file including all individuals who have both herpes zoster and acute cardiovascular events in Medicare between 2006 and 2011, and who are eligible for parts A, B and D at any time during this period, and who are elderly. The search will be undertaken as follows: 1. Search of 100% Carrier file, MedPAR and outpatient files for herpes zoster (Diagnosis …
REQUESTER INFORMATION
(1) Project Contact (person who will be responsible for operational and acquisition questions about the data)
Name:
Organization:		London School of Hygiene and Tropical Medicine
Address:		Faculty of Epidemiology and Population Health, Keppel Street, London
City:		London				State:			Zip Code:	WC1E 7HT
Telephone:									Business Email:
(2) User (person who signed DUA #16)
Name:
Organization:		London School of Hygiene and Tropical Medicine
Address:		Faculty of Epidemiology and Population Health, Keppel Street, London
City:		London				State:			Zip Code:	WC1E 7HT
Telephone:									Business Email:
(3) Custodian (person who signed DUA #17)
Name:
Organization:		London School of Hygiene and Tropical Medicine
Address:		Faculty of Epidemiology and Population Health, Keppel Street, London
City:		London				State:			Zip Code:	WC1E 7HT
Telephone:									Business Email:
Specification Worksheet Current Version: Current Version: 11/2012
REQUESTER (Name/Org):	0
SHIPPING INFORMATION
Delivery Service:			DHL
Delivery Service Account Number:				964743405
Special Instructions:
Ship data to:			x	Project Contact				User			Custodian
METHOD OF PAYMENT (Researcher will be contacted for payment after request is approved)
Pay.gov							X
Interagency Agreement Number
Cheque
FUNDING SOURCE
DHHS Funded						Yes		No	x
CER Project						Yes		No	x
OPERATING SYSTEM (Select the operating system that will be used to decrypt and decompress the SDA (typically delivered on Windows NTFS formatted USB hard drive). MS Access is not a suitable receiver for data extraction because it does not allow for case sensitivity.
Windows (Windows 2000 or higher)							x
Red Hat Enterprise Linux 3.0 or above (x86 only)
Solaris 8 or above (SPARC only)
OUTPUT MEDIA Select ALL acceptable media (Buccaneer will determine most appropriate delivery media)
CD or USB Hard Drive (USB HD may be sent if the data volume is greater than 52 gigs )										x
DVD or USB Hard Drive (USB HD may be sent if the data volume is greater than 250 gigs)										x
USB Hard Drive										x

## Sheet: Disclaimer
Specification Worksheet Current Version: 11/2012
The Center for Medicare & Medicaid Services (CMS) is responsible for administering the Medicare, Medicaid and State Children’s Health Insurance Programs. Our agency resources, including staff and computing resources, are primarily dedicated to agency operations. CMS is committed to providing data to other Federal agencies and to the public according to law and as our resources permit. CMS support…
The increase in CMS mission responsibilities resulting from enactment of the Medicare Drug Improvement and Modernization Act (MMA) has further strained our staffing and computing resources. This disclaimer details the restrictions on CMS services in supporting data requests so that data requestors can plan their projects accordingly. It also specifies the responsibility of the data user and of CM…
Timeframes for data delivery: The HIPAA Privacy Rule, 45 C.F.R. Parts 160 and 164, now require that privacy-protected data requests are approved by the CMS Privacy Board. This board meets monthly to review all requests on their docket. The Board is unable to review every outstanding request within a one month period. Therefore, privacy approval may take up to two months or more. Data processing c…
Data accuracy: CMS publishes data that is used by the agency for operational purposes. We use agency standard matching and cross-referencing routines. The requestor accepts the agency data and the agency routines used to produce the data. CMS cannot commit resources to explain or validate its complex matching and cross-referencing programs to requestors.
CMS also publishes the best and most complete documentation available about the file formats and the data. CMS does not insure 100% accuracy of all records and all fields. Some data fields that are not used for agency functions may contain incorrect or incomplete data. Users must familiarize themselves with the detailed data dictionary that is included with every file and published on the interne…
Data integrity: CMS will ensure that each requestor receives the data requested. Questions about the data must be addressed to CMS within 90 days of receipt. Any alteration of the original data, including conversion to other media or other data formats, is the responsibility of the requestor. Data that has been manipulated or reprocessed by the user is the responsibility of the user. CMS will dis…

## Sheet: Extract Summary
Specification Worksheet Current Version: 11/2012
REQUESTER (Name/Org):
	Finder File provided by Researcher
		SSN - Submit 25 byte file with carriage return after each SSN. File format: 1-9 SSN, 14-14 gender, 16-25 DOB mm/dd/yyyy (8 digits with 2 slashes). See technical publication RDDC-04 on the ResDAC website for details. http://www.resdac.umn.edu/Tools/TBs/RDDC-04_Finder_File_Encryption_Policy.pdf
		HIC - Submit 25 byte file with carriage return after each HIC. File format: 1-12 HIC, 14-14 gender, 16-25 DOB mm/dd/yyyy (8 digits with 2 slashes). See technical publication RDDC-04 on the ResDAC website for details. http://www.resdac.umn.edu/Tools/TBs/RDDC-04_Finder_File_Encryption_Policy.pdf
		BID (from Acumen) or BENE_ID (from Buccaneer)
		Other (may include MSIS_ID, UPIN, Providers, RES_ID/STATE_ID)
** The information on DOB or gender will only be used if there is a SSN or HIC that is being shared by two persons.
x	Finder File constructed by Buccaneer
	x	BENE_ID Finder File to be constructed using Researcher's provided beneficiary sample criteria - data request involves generating a finder file of beneficiaries to be run against the claims and/or enrollment data
		Provider Finder File to be constructed using Researcher's provided sample criteria - data request involves generating a finder file of providersto be run against the claims data
	Data Extract based on standardized percentage selection - data request involves extracting claims or enrollment data for a percent sample of beneficiaries
Specification Worksheet Current Version: 11/2012
REQUESTER (Name/Org):
Select Files for Extraction:										Indicate percent (Assumes Enhanced unless otherwise stated)
*RIF data files will be delivered in a fixed column format with SAS programs (for SAS users) and FTS files (for non-SAS users).										0.05	1
CLAIMS/EVENTS
X	Inpatient					Years	2006-2011				x
X	Outpatient					Years	2006-2011				x
	SNF					Years
	Hospice					Years
	Home Health					Years
X	Carrier					Years	2006	2011			x
	DMERC					Years
X	Part D Event (Variable Selection Sheet required)					Years	2006-2011				x
	X	Drug Characteristics [appended to PDE data]				Years	2006-2011
		Plan Characteristics File				Years
		Pharmacy Characteristics File				Years
		Prescriber Characteristics File				Years
		Formulary File [available beginning with Yr 2010]				Years
MEDPAR
X	All (ss/ls/snf)					Years	2006-2011				x
	SS/LS					Years
	SNF					Years
ASSESSMENTS* (Variable Selection Sheet required)
	MDS					Years
		From CMS (based on ___TARGET_DATE or ___SUBMISSION_DATE)
		From CCW (V2.0-based on EFFECTIVE_DATE / V3.0-based on TARGET_DATE)
	OASIS					Years
		From CMS (based on EFFECTIVE_DATE or ___SUBMISSION_DATE)
		From CCW (based on ASMT_EFF_DATE
	IRF-PAI (based on DSCHRG_DT)					Years
	Swing Bed (V2.0-based on EFFECTIVE_DATE / V3.0-based on TARGET_DATE)					Years
*CCW includes assessments for which Medicare and Medicaid beneficiaries can be identified.
ENROLLMENT/SUMMARY FILES (NEW MASTER BENEFICIARY SUMMARY FILE AVAILABLE)
X	Master Beneficiary Summary File
	Segments:
	X	Base Beneficiary Summary File A/B/C/D				Years	2006-2011				x
	X	Chronic Conditions				Years	2006-2011				x
		Cost & Utilization				Years
		National Death Index (Available File Yrs Medicare: 1999-2008)				Years
		(Available File Yrs Medicaid: 1999-2007				Years
		Medicaid Only Benes not yet available)
	Beneficiary Annual Summary File (Discontinued after File Yr 2010)					Years
	EDB User View (Variable Selection required)					Years	Current
	(Specify 'most current' or 'all occurrences' )
	*Vital Status File					Years	Current
		Include living beneficiaries
		Include deceased beneficiaries
		*Include names (requires special permission / file to be sent to BCS/Univ of MN)
		Include addresses (requires special permission)
	Medicare/Medicaid Linked Enrollee Analytic Data Source (MMLeads)					Years
		(Available File Yrs: 2007-2008)
Specification Worksheet Current Version: 11/2012
REQUESTER (Name/Org):	0
SELECT FILES FOR EXTRACTION (continued)
MAX DATA
	All (PS, IP, RX, OT, LT)					Years
	PS (Personal summary records)					Years
	IP (Inpatient records)					Years
	RX( Drug records)					Years
	OT (Other services records)					Years
	LT (Long Term Care records)					Years
BETA MAX (Available Yrs: 2010)
	All (PS, IP, RX, OT, LT)					Years
	PS (Personal summary records)					Years
	IP (Inpatient records)					Years
	RX( Drug records)					Years
	OT (Other services records)					Years
	LT (Long Term Care records)					Years
OTHER MAX DATA
	Date of Death File (Includes deaths through October 29, 2011)					Years	Current
	Mini-MAX (Stratified Sample - Available File Yrs: 2008)					Years
MISCELLANEOUS
	MPIER (All)					Years
	MPIER (Active Only)					Years
	UPIN Member File					Years
	Other (Specify)					Years
CROSSWALKS
	Identifier Crosswalk CCW BENE ID to HIC
	Identifier Crosswalk CCW BENE ID to SSN
	Identifier Crosswalk CCW BENE ID to MCBS ID
	Identifier Crosswalk CCW BENE ID to RES ID
	Identifier Crosswalk Acumen BID to CCW BENE ID
	Identifier Crosswalk Unencrypted MSIS_ID to Encrypted MSIS_ID
	Identifier Crosswalk MSIS_ID to CCW BENE ID
	Other (Specify)

## Sheet: CCW Chronic Conditions
Specification Worksheet Current Version: 11/2012
REQUESTER (Name/Org):	0
Select pre-defined chronic condition(s) for cohort and/or control. (Select all that apply.)
Cohort					Control
Include	Exclude		Reference Year(s)*		Include	Exclude		Reference Year(s)*
x		Stroke/Transient Ischemic Attack	2006-2011				Stroke/Transient Ischemic Attack
		Rheumatoid Arthritis/ Osteoarthritis					Rheumatoid Arthritis/ Osteoarthritis
		Prostate Cancer					Prostate Cancer
		Osteoporosis					Osteoporosis
		Lung Cancer					Lung Cancer
		Ischemic Heart Disease					Ischemic Heart Disease
		Hip/Pelvic Fracture					Hip/Pelvic Fracture
		Heart Failure					Heart Failure
		Glaucoma					Glaucoma
		Female/Male Breast Cancer					Female/Male Breast Cancer
		Endometrial Cancer					Endometrial Cancer
		Diabetes					Diabetes
		Depression					Depression
		Colorectal Cancer					Colorectal Cancer
		Chronic Obstructive Pulmonary Disease and Bronchiectasis					Chronic Obstructive Pulmonary Disease and Bronchiectasis
		Chronic Kidney Disease					Chronic Kidney Disease
		Cataract					Cataract
		Atrial Fibrillation					Atrial Fibrillation
		Alzheimer’s Disease and Related Disorders or Senile Dementia					Alzheimer’s Disease and Related Disorders or Senile Dementia
		Alzheimer’s Disease					Alzheimer’s Disease
x		Acute Myocardial Infarction	2006-2011				Acute Myocardial Infarction
		Anemia					Anemia
		Asthma					Asthma
		Hyperlipidemia					Hyperlipidemia
		Hypertension					Hypertension
		Acquired Hypothyroidism					Acquired Hypothyroidism
		Benign Prostatic Hyperplasia					Benign Prostatic Hyperplasia
* Researchers may select reference years for each chronic condition to describe the cohort/control. For example, “Include” with reference years of 1999-current results in a
cohort/control of beneficiaries that ever had the chronic condition. While selecting “Exclude” with the same reference years will eliminate any beneficiaries who had the
chronic condition from the control/cohort. The researcher may also stipulate individual reference years of interest if desired.

## Sheet: Optional Addntl Criteria
Specification Worksheet Current Version: 11/2012
REQUESTER (Name/Org):	0
Select additional criteria to subset (restrict) the requested cohort:
Cohort
Sex:	Race:
Male _______	_______White
Female _______	_______Black
Age:	_______Asian/Pacific Islander
Age Range (yrs)	_______Hispanic
computed as of _______ (date)	_______North American Native
Date of Death:	_______Other
Describe selection criteria:	_______Unknown
Residence1:	Criteria to define “Residence”
State(s) (or finder file name):	State of residence as of the latest EDB data _______
County(ies) (or finder file name):	State of residence as of the latest claims data _______
Zip(s) (or finder file name):	Continuous residency in same state for entire time period _______
1 Finder files for state codes should be in 2 character FIPS or SSA format. Finder files for county codes should be in 3 character FIPS or SSA format.
County finder files must include state codes. Finder files for zip codes should be in 5 or 9 character format.
Cohort
Coverage Status	For entire time period (Y or N)	Break in coverage allowed2	Comments
		(Y or N)
Part A ____Yes_x_	N	Y	Also need at least 6 months of PDP enrollment during 2006-2011
Part B ___Yes x	N	Y
HMO ____
State Buy-In _______
Medicare Status:
__Yes___ Aged without ESRD (MSC=10)
__Yes___ Aged with ESRD (MSC=11)
_____ Disabled without ESRD (MSC=20)
_____ Disabled with ESRD (MSC=21)
_____ ESRD only (MSC=31)
_____ All ESRD
Comments:
2 Indicates whether the beneficiary must be eligible for coverage for each month of the reference time period or if breaks in the coverage are acceptable

## Sheet: PDE Justification
Specification Worksheet PDE Justification Worksheet Current Version: 11/2012
REQUESTER (Name/Org):	0
x' to request	PDE Variable	Reason for Requesting PDE Element (In a few sentences, provide detailed justification for each element.)	Risk of not receiving element (high, medium, low) If risk is high or medium, please provide explanation.	CCW / ResDAC Notes
x	Encrypted Part D Event ID	Unique key for each Part D event	This information is needed to link to the Drug characteristics file. High risk if don't receive- may not be able to use drug information.	Needed to link to the Drug characteristics file
x	Encrypted 732 Beneficiary ID	Need for linking	High risk if don't receive as this information is critical to link to other files	Needed for linking to other files
	Patient Date of Birth (DOB)			Not edited - Recommend using Beneficiary Summary file
	Patient Gender			Not edited - Recommend using Beneficiary Summary file
x	RX Service Date	This information is critical to identify the date of vaccination.	High risk if don't receive as this information is critical to know the vaccination date
	Paid Date
	Prescription/Service Reference Number			Not useful for research purposes - Internal (CMS) Use Only
x	Product/Service Identifier	This information is critical to identify the date of vaccination.	High risk- the part D information will not be useful to us without this.
	Encrypted Plan Contract ID			Needed to link to the Plan characteristics file
	Encrypted Plan Benefit Package ID			Needed to link to the Plan characteristics file
	Compound Code
	Dispense as Written/Product Selection Code
	Quantity Dispensed
	Days Supply
	Fill Number			See limitations at the end of the justification.
	Dispensing Status
	Drug Coverage Status Code
	Adjustment/Deletion Code			Not useful for research purposes - Internal (CMS) Use Only
	Non-Standard Format Code			Not useful for research purposes - Internal (CMS) Use Only
	RX Pricing Exception Code
	Catastrophic Coverage Code
	Gross Drug Cost Below Out of-Pocket Threshold (GDCB)
	Gross Drug Cost Above Out-of-Pocket Threshold (GDCA)
	Patient Pay Amount
	Other True Out-of-Pocket (TrOOP) Amount
	Low-Income Cost-Sharing Subsidy Amount (LICS)
	Patient Liability Reduction due to Other Payer Amount (PLRO)
	Covered D Plan Paid Amount (CPP)
	Non-covered Plan Paid Amount (NPP)
	Gross Drug Cost (sum of Ingredient Cost Paid, Dispensing Fee Paid, Total Amount Attributed to Sales Tax)
x	Benefit Phase	This will help identify barriers to vaccination, e.g. Donut hole	Low risk
	Prescription Origin Code			A code indicating the origin of the prescription.
	Drug Tier			This variable is valid from 2006-2009. Starting in 2010, it is included in the formulary file.
	Prior Authorization			This variable is valid from 2006-2009. Starting in 2010, it is included in the formulary file.
	Quantity Limits			This variable is valid from 2006-2009. Starting in 2010, it is included in the formulary file.
	Maximum Step Number			This variable is valid from 2006-2009. Starting in 2010, it is included in the formulary file.
	CCW Pharmacy ID	Need for linking		Needed to link to the Pharmacy characteristics file
	CCW Prescriber ID	Need for linking		A CCW prescriber identification number that is used to link Prescribers on the PDE data to the Prescriber Characteristics File
	PDE Prescriber ID Format	PDE Prescriber ID Format Code		A code that describes if the Prescriber ID on the PDE is in a general NPI, DEA or UPIN format (it does not necessarily imply the code itself is valid) based on the length of the Prescriber ID and the combination of alpha and numeric characters. Values are: 'N'=NPI; 'D'=DEA; 'U'=UPIN; 'X'=None;
	Encrypted Formulary ID	Need for linking		Encrypted ID assigned to each newly created formulary. Needed to link to the Formulary file
	CCW Formulary RX ID	Need for linking		A CCW identifier for a drug product found in a Part D prescription drug plan formulary. Needed to link to the Formulary file
Limitations:
Fill Number	Fill Number is not edited across pharmacies. For example, Fill Number resets to 0 if a new pharmacy fills the prescription or if a "new" prescription for the same drug is filled more than once. This variable is supplied by the pharmacy.
